# Supplementary material for: Crystallography of Extremophile Proteins—Structural Comparisons of Psychrophilic and Hyperthermophilic Rubredoxins
Source: Biomolecules. 2026 Apr 22;16(5):623. doi: 10.3390/biom16050623 (PMC13204472; doi:10.3390/biom16050623)
Supplement: Supplementary file 1 [file biomolecules-16-00623-s001.zip]

Archive with 1 entries (1 files):
- biomolecules-4228628-supplementary.pdf
